# Supplementary material for: Sensitivity Analysis of Reinforced Aluminum Based Metal Matrix Composites
Source: Materials (Basel). 2022 Jun 14;15(12):4225. doi: 10.3390/ma15124225 (PMC9227862; doi:10.3390/ma15124225)
Supplement: Supplementary file 1 [file materials-15-04225-s001.zip]

Archive with 1 entries (1 files):
- materials-1756987-supplementary.pdf
